# Supplementary material for: Mathematical Modeling of Escherichia coli and Lactobacillus acidophilus Growth Based on Experimental Mixed Batch Cultivation
Source: Int J Mol Sci. 2025 Nov 27;26(23):11493. doi: 10.3390/ijms262311493 (PMC12692680; doi:10.3390/ijms262311493)
Supplement: Supplementary file 1 [file ijms-26-11493-s001.zip]

Archive with 1 entries (1 files):
- ijms-3944488-supplementary.pdf
